# Supplementary material for: MEDIPS: genome-wide differential coverage analysis of sequencing data derived from DNA enrichment experiments
Source: Bioinformatics. 2013 Nov 13;30(2):284–6. doi: 10.1093/bioinformatics/btt650 (PMC3892689; doi:10.1093/bioinformatics/btt650)
Supplement: Supplementary Data [file supp_btt650_suppl_data.zip › SupplTab1_dmr.tsv]

chr	start	stop	CF	ApcMin_Adenom_MeDIP10.2.bam.counts	ApcMin_Adenom_MeDIP2.1.bam.counts	ApcMin_Adenom_MeDIP4.1.bam.counts	ApcMin_Adenom_MeDIP4.2.bam.counts	ApcMin_Adenom_MeDIP9.3.bam.counts	B6_MeDIP10.1.bam.counts	B6_MeDIP16.8.bam.counts	B6_MeDIP4.4.bam.counts	B6_MeDIP4.5.bam.counts	ApcMin_Normal_MeDIP4.3.bam.counts	ApcMin_Normal_MeDIP9.2.bam.counts	ApcMin_Normal_MeDIP9.4.bam.counts	ApcMin_Adenom_MeDIP10.2.bam.rpkm	ApcMin_Adenom_MeDIP2.1.bam.rpkm	ApcMin_Adenom_MeDIP4.1.bam.rpkm	ApcMin_Adenom_MeDIP4.2.bam.rpkm	ApcMin_Adenom_MeDIP9.3.bam.rpkm	B6_MeDIP10.1.bam.rpkm	B6_MeDIP16.8.bam.rpkm	B6_MeDIP4.4.bam.rpkm	B6_MeDIP4.5.bam.rpkm	ApcMin_Normal_MeDIP4.3.bam.rpkm	ApcMin_Normal_MeDIP9.2.bam.rpkm	ApcMin_Normal_MeDIP9.4.bam.rpkm	ApcMin_Adenom_MeDIP10.2.bam.rms	ApcMin_Adenom_MeDIP2.1.bam.rms	ApcMin_Adenom_MeDIP4.1.bam.rms	ApcMin_Adenom_MeDIP4.2.bam.rms	ApcMin_Adenom_MeDIP9.3.bam.rms	B6_MeDIP10.1.bam.rms	B6_MeDIP16.8.bam.rms	B6_MeDIP4.4.bam.rms	B6_MeDIP4.5.bam.rms	ApcMin_Normal_MeDIP4.3.bam.rms	ApcMin_Normal_MeDIP9.2.bam.rms	ApcMin_Normal_MeDIP9.4.bam.rms	ApcMin_Adenom_MeDIP10.2.bam.prob	ApcMin_Adenom_MeDIP2.1.bam.prob	ApcMin_Adenom_MeDIP4.1.bam.prob	ApcMin_Adenom_MeDIP4.2.bam.prob	ApcMin_Adenom_MeDIP9.3.bam.prob	B6_MeDIP10.1.bam.prob	B6_MeDIP16.8.bam.prob	B6_MeDIP4.4.bam.prob	B6_MeDIP4.5.bam.prob	ApcMin_Normal_MeDIP4.3.bam.prob
chr1	16231001	16231250	1	7	7	12	3	4	15	23	22	24	16	30	29	1.35859320390922	2.05286523900154	2.39673265420915	0.709958433117005	0.891930669783072	3.06028641832646	4.62418239303349	4.82383571243449	4.62514634252099	3.64283318391077	4.73949222976047	5.37706855479648	0.967046622043726	2.03856164189447	1.54842568576381	0.501573713011067	0.647793998244097	2.4307012970072	2.44220293401385	3.25721489291694	2.79702752152282	2.57912885065399	2.31110294918612	3.40994085104851	0.999890905595571	0.999989227751099	0.99999998876878	0.944515623035888	0.986640047948353	0.999999999999416	1	1	1	0.999999999999737
chr1	57033001	57033250	8	33	30	42	36	32	24	17	16	24	13	13	23	6.40479653271488	8.79799388143516	8.38856428973202	8.51950119740406	7.13544535826458	4.89645826932234	3.41787394267693	3.50824415449781	4.62514634252099	2.9598019619275	2.05377996622954	4.26457161242479	0.402107615032229	0.845235406094441	0.564103184136645	0.690378282518275	0.552756626820661	0.310081568197327	0.292822840618237	0.263102033451267	0.290728667249215	0.233665809067887	0.114465433239002	0.268439649451169	0.999944777987848	0.999999812913625	0.999999997774046	0.999999988802365	0.999997922880352	0.980536039953025	0.948753554507352	0.810565516120616	0.978965385523795	0.609621933875047
chr1	71727001	71727250	4	5	4	8	5	3	11	20	18	16	20	24	19	0.970423717078011	1.17306585085802	1.59782176947277	1.18326405519501	0.668948002337304	2.24421004010607	4.02102816785521	3.94677467381004	3.083430895014	4.55354147988846	3.79159378380838	3.522906984177	0.160475924243135	0.285869776629514	0.278362265856157	0.242667009949489	0.132754936405275	0.376900045653876	0.691137358247564	0.734759572077857	0.509027635626915	0.895566011374853	0.49298174158454	0.573179354701376	0.438134605913493	0.60862590730182	0.87288223522568	0.637693088909792	0.259598268826593	0.980916183354531	0.999999095781243	0.999996134786274	0.999804961810864	0.99999989351725
chr1	138844501	138844750	6	13	4	5	7	8	0	0	1	0	0	0	3	2.52310166440283	1.17306585085802	0.998638605920479	1.65656967727301	1.78386133956614	0	0	0.219265259656113	0	0	0	0.556248471185843	0.216050302581625	0.152200675472793	0.0922077973162367	0.182793741712747	0.188872957134691	0	0	0.0220690723800129	0	0	0	0.0479231023329247	0.714993300216673	0.117657308720036	0.041504337583347	0.316627329766071	0.398655259227219	8.78290774841695e-06	6.66250591988549e-05	0.000529592393944012	9.7463021028199e-06	8.02822599441644e-05
chr2	14586251	14586500	6	19	4	11	8	14	33	42	26	22	27	40	35	3.68761012489644	1.17306585085802	2.19700493302505	1.89322248831201	3.12175734424075	6.73263012031822	8.44415915249593	5.70089675105894	4.23971748064424	6.14728099784942	6.31932297301396	6.48956549716816	0.315765826850068	0.152200675472793	0.202857154095721	0.208907133385996	0.33052767498571	0.578270364277714	0.87809710459938	0.573795881880335	0.367437052202147	0.65188821266635	0.45533116230716	0.559102860550788	0.983442945848307	0.117657308720036	0.599515670257145	0.447445931529561	0.942290503314268	0.999999921991601	0.999999999999997	0.999994267767992	0.998102790323256	0.999999251068236
chr2	21158751	21159000	6	10	6	10	6	4	25	22	28	25	23	24	22	1.94084743415602	1.75959877628703	1.99727721184096	1.41991686623401	0.891930669783072	5.10047736387744	4.42313098464073	6.13942727037117	4.81786077345937	5.23657270187173	3.79159378380838	4.07915545536284	0.166192540447404	0.228301013209189	0.184415594632473	0.156680350039497	0.0944364785673457	0.438083609301299	0.459955626218723	0.61793402664036	0.417542104775167	0.555312181160224	0.273198697384296	0.351436083774781	0.38183277525797	0.350404939386346	0.480295387930296	0.201146178420394	0.0416883729010719	0.99980381980449	0.999827828863435	0.999999326315916	0.999828702364446	0.999949845734597
chr2	21159001	21159250	5	11	6	11	8	3	25	28	29	23	24	28	28	2.13493217757163	1.75959877628703	2.19700493302505	1.89322248831201	0.668948002337304	5.10047736387744	5.62943943499729	6.35869253002728	4.43243191158262	5.46424977586615	4.42352608110977	5.19165239773453	0.24366753054826	0.30051558823387	0.268279797481605	0.274701533542506	0.0934485254838352	0.586131692283328	0.724658077657112	0.838606942769415	0.510208090090639	0.76070315717242	0.411109754174336	0.591124395009679	0.825501475161671	0.629536688969601	0.873933693153975	0.743069075558033	0.0738696775384491	0.999998374827869	0.9999999957554	0.999999999371846	0.999985908960421	0.999999827869675
chr2	32358751	32359000	6	5	1	1	1	4	13	14	7	14	9	17	17	0.970423717078011	0.293266462714505	0.199727721184096	0.236652811039002	0.891930669783072	2.65224822921627	2.81471971749865	1.53485681759279	2.69800203313725	2.04909366594981	2.68571226353093	3.15207467005311	0.0830962702237021	0.0380501688681982	0.0184415594632473	0.0261133916732495	0.0944364785673457	0.227803476836675	0.29269903486646	0.15448350666009	0.233823578674093	0.217296070888783	0.193515743980543	0.27156424655324	0.0248465302006857	0.00391400556573074	0.00023412839094783	0.00116656561275508	0.0416883729010719	0.71862779035083	0.93499768275629	0.226095405899923	0.81207106049742	0.530947210532031
chr2	75595501	75595750	6	12	6	9	7	6	28	27	25	24	23	31	36	2.32901692098723	1.75959877628703	1.79754949065686	1.65656967727301	1.33789600467461	5.71253464754273	5.42838802660453	5.48163149140283	4.62514634252099	5.23657270187173	4.89747530408582	6.67498165423011	0.199431048536885	0.228301013209189	0.165974035169226	0.182793741712747	0.141654717851019	0.490653642417454	0.564490995813887	0.551726809500322	0.40084042058416	0.555312181160224	0.352881650788049	0.575077227995097	0.612703126709803	0.350404939386346	0.359207103139717	0.316627329766071	0.169213177509808	0.999986791109992	0.99999891470208	0.999984121247299	0.999603774413205	0.999949845734597
chr2	75595751	75596000	2	13	6	10	9	4	23	24	20	22	27	31	32	2.52310166440283	1.75959877628703	1.99727721184096	2.12987529935102	0.891930669783072	4.69243917476724	4.82523380142625	4.38530519312226	4.23971748064424	6.14728099784942	4.89747530408582	5.93331702598232	1.07813837120519	1.06619810446026	0.827736737095998	0.999757962431849	0.41635630797441	2.14021297136223	1.73058482946517	1.91569506587648	1.66748289417306	2.82012270795119	1.50419621898647	2.34898025527467	0.999999806953419	0.998410445268847	0.999954870424431	0.99992216589119	0.933603498690502	1	0.999999999999999	0.999999999999921	0.999999999999993	1
chr2	115886251	115886500	9	13	10	21	11	13	4	1	2	4	4	3	4	2.52310166440283	2.93266462714505	4.19428214486601	2.60318092142902	2.89877467679499	0.81607637822039	0.20105140839276	0.438530519312226	0.770857723753499	0.910708295977692	0.473949222976047	0.74166462824779	0.145833473579806	0.258849665662012	0.257239596929951	0.193643042995209	0.204728560671381	0.0477996885079512	0.0168048702206541	0.0304102039117601	0.0441845057316767	0.066367259931605	0.0249531767677536	0.042682497543156	0.181735541859711	0.421181340784602	0.897158603725517	0.309776808888388	0.447683512315981	0.000174491172959645	8.25826749456526e-05	6.51994170312031e-05	0.000130241633231276	0.00221403822690958
chr2	119567251	119567500	8	18	8	18	9	10	1	4	1	7	4	5	2	3.49352538148084	2.34613170171604	3.59509898131372	2.12987529935102	2.22982667445768	0.204019094555098	0.804205633571041	0.219265259656113	1.34900101656862	0.910708295977692	0.789915371626745	0.370832314123895	0.219331426381216	0.225396108291851	0.241758507487134	0.172594570629569	0.172736445881456	0.0129200653415553	0.0688994919101735	0.0164438770907042	0.0847958612810211	0.0718971720208883	0.0440251666303854	0.0233425782131451	0.748292960248779	0.288701925129789	0.828488396745151	0.213921722557258	0.259592451814658	2.32908204311766e-06	0.00954458681920123	2.3196413345139e-05	0.0105606059793055	0.00474773004156548
chr2	148221251	148221500	16	24	19	28	30	30	7	7	8	18	5	9	15	4.65803384197446	5.5720627915756	5.59237619315468	7.09958433117005	6.68948002337304	1.42813366188568	1.40735985874932	1.75412207724891	3.46885975689075	1.13838536997211	1.42184766892814	2.78124235592921	0.152996273666067	0.270028718310596	0.197083627095066	0.304148538057682	0.271745983774648	0.0453627474043418	0.0626829735496384	0.0669458565139668	0.114242788079352	0.0457316863800703	0.0403191957625935	0.0916840841227573	0.139105446799413	0.41489919739189	0.521819632155619	0.926065721389593	0.880047110998659	1.644340736906e-07	0.000143572219813426	3.2424970303202e-05	0.0110157481765638	1.52373217421342e-06
chr2	148221501	148221750	22	22	23	29	31	35	11	9	10	20	6	13	18	4.26986435514325	6.74512864243362	5.79210391433878	7.33623714220905	7.80439336060188	2.24421004010607	1.80946267553484	2.19265259656113	3.85428861876749	1.36606244396654	2.05377996622954	3.33749082711505	0.101388202507311	0.236200006720583	0.147810227142403	0.228031695565994	0.229700779265386	0.0513756436251592	0.0590616357527922	0.0605972021153219	0.0918855597342373	0.0397372007439477	0.0422612881904432	0.0796411373298988	0.000498978735593347	0.172545000242805	0.0558348818727382	0.464423586971593	0.613309265439739	3.91796839416259e-09	4.51523002131804e-06	2.79013867454658e-07	0.000130797758480683	3.24116589123236e-09
chr2	173079501	173079750	9	8	5	11	7	9	30	35	34	42	18	32	19	1.55267794732482	1.46633231357253	2.19700493302505	1.65656967727301	2.00684400701191	6.12057283665293	7.03679929374661	7.45501882830785	8.09400609941174	4.09818733189961	5.05545837841117	3.522906984177	0.0897436760491111	0.129424832831006	0.134744550772831	0.123227390996951	0.141735157387879	0.358497663809634	0.588170457722892	0.516973466499922	0.463937310182606	0.298652669692222	0.266167218856039	0.202741863329991	0.0106018665481217	0.0307624608558104	0.112575166984485	0.0427633332531505	0.10207775921594	0.99845586602734	0.999999983997626	0.999996802523332	0.999999821866343	0.897429379245442
chr3	90342251	90342500	6	16	10	15	11	11	41	34	26	48	19	39	41	3.10535589464964	2.93266462714505	2.99591581776144	2.60318092142902	2.45280934190345	8.364782876759	6.83574788535385	5.70089675105894	9.25029268504199	4.32586440589404	6.16133989868861	7.60206243953985	0.265908064715847	0.380501688681982	0.27662339194871	0.287247308405745	0.259700316060201	0.71845711925413	0.710840513247118	0.573795881880335	0.80168084116832	0.458736149654098	0.443947883249481	0.654949065216638	0.915239701959764	0.84383394450872	0.916170794465796	0.796902113928288	0.757854698984692	0.999999999994918	0.999999999776968	0.999994267767992	1	0.998194621485332
chr3	90342501	90342750	4	7	7	17	11	9	27	28	28	35	17	33	32	1.35859320390922	2.05286523900154	3.39537126012963	2.60318092142902	2.00684400701191	5.50851555298764	5.62943943499729	6.13942727037117	6.74500508284312	3.87051025790519	5.21344145273652	5.93331702598232	0.224666293940389	0.500272109101649	0.591519814944333	0.533867421888876	0.398264809215825	0.925118293877696	0.967592301546589	1.14295933434333	1.11349795293388	0.761231109668625	0.677849894678743	0.965354702654948	0.737461689351591	0.942463675166597	0.999967355805208	0.995494916229864	0.966736582988443	0.999999999947006	0.999999999993719	0.999999999999048	1	0.999993230188668
chr3	90390251	90390500	9	31	14	21	14	28	49	46	34	51	51	71	60	6.01662704588367	4.10573047800307	4.19428214486601	3.31313935454602	6.24351468848151	9.99693563319978	9.24836478606698	7.45501882830785	9.82843597785711	11.6115307737156	11.2167982770998	11.1249694237169	0.347756744690306	0.362389531926817	0.257239596929951	0.246454781993903	0.440953822984512	0.585546184222402	0.773024030150086	0.516973466499922	0.563352448078878	0.846182564127964	0.590558516836836	0.640237463147341	0.999013555738421	0.829006288734045	0.897158603725517	0.629230644425475	0.999643585338739	0.999999999921913	0.999999999999985	0.999996802523332	0.999999999981942	0.999999999999997
chr3	122016751	122017000	3	16	9	16	4	6	27	33	28	26	26	42	36	3.10535589464964	2.63939816443055	3.19564353894553	0.946611244156007	1.33789600467461	5.50851555298764	6.63469647696109	6.13942727037117	5.01057520439774	5.919603923855	6.63528912166466	6.67498165423011	0.803645468702991	0.986798159661822	0.844977794319715	0.290063436553845	0.399987461260397	1.47591497467814	1.61526762176521	1.71873770012996	1.25852153812133	1.74855157019619	1.29395475347776	1.65828671441267	0.999999285640812	0.999533315278156	0.99999946483322	0.769223072048755	0.946012987370302	0.999999999999999	1	1	0.999999999999968	0.999999999999999
chr3	122017001	122017250	5	15	7	16	3	7	25	31	27	26	24	40	36	2.91127115123403	2.05286523900154	3.19564353894553	0.709958433117005	1.56087867212038	5.10047736387744	6.23259366017557	5.92016201071505	5.01057520439774	5.46424977586615	6.31932297301396	6.67498165423011	0.332273905293082	0.350601519606182	0.390225159973243	0.10301307507844	0.218046559462282	0.586131692283328	0.802300014548945	0.78077198119911	0.576756971406809	0.76070315717242	0.587299648820481	0.760017079298159	0.982238953066963	0.763654413346693	0.995343288814017	0.0875761548630443	0.575116056724931	0.999998374827869	0.999999999935124	0.999999990285662	0.999999500266591	0.999999827869675
chr4	9371501	9371750	4	26	10	22	13	19	36	41	35	40	29	53	52	5.04620332880566	2.93266462714505	4.39400986605011	3.07648654350702	4.23667068146959	7.34468740398351	8.24310774410317	7.67428408796396	7.70857723753499	6.60263514583827	8.3731029392435	9.64164016722127	0.834474806064302	0.714674441573784	0.76549623110443	0.630934225868672	0.840781263900076	1.23349105850359	1.41683158440751	1.42869916792917	1.27256908906729	1.29857071649354	1.08866801266586	1.56870139181429	0.99999999965067	0.996568347500972	0.999999953567703	0.999450294484615	0.999999611294829	1	1	1	1	0.999999999999957
chr4	45816251	45816500	7	48	36	37	39	52	18	27	29	27	21	23	27	9.31606768394891	10.5575926577222	7.38992568381154	9.22945963052106	11.5950987071799	3.67234370199176	5.42838802660453	6.35869253002728	5.20328963533612	4.78121855388288	3.63361070948303	5.00623624067258	0.6610356656509	1.14144415646357	0.564162108965016	0.847938359237822	1.02085468364378	0.261729683461624	0.498119530306581	0.535251718640611	0.371800082907516	0.424011731910655	0.223012865858531	0.357321019323697	0.999999999999654	0.999999999994866	0.99999998329721	0.999999999990744	1	0.880913452873977	0.999989325114427	0.99999264822792	0.999368323918127	0.996990455537953
chr4	46587751	46588000	4	12	5	7	6	8	1	0	2	1	1	1	2	2.32901692098723	1.46633231357253	1.39809404828867	1.41991686623401	1.78386133956614	0.204019094555098	0	0.438530519312226	0.192714430938375	0.227677073994423	0.157983074325349	0.370832314123895	0.385142218183524	0.357337220786892	0.243566982624137	0.291200411939387	0.3540131637474	0.0342636405139888	0	0.0816399524530952	0.0318142272266822	0.0447783005687427	0.0205409058993558	0.0603346689159343	0.990628616259704	0.768752432050571	0.778923312921437	0.780069461648458	0.929332785455173	0.0180426426295369	0.00297358494045374	0.0966503214989601	0.0165163849912211	0.037673847469202
chr4	123626501	123626750	2	7	12	16	12	8	22	35	22	32	27	40	32	1.35859320390922	3.51919755257406	3.19564353894553	2.83983373246802	1.78386133956614	4.48842008021215	7.03679929374661	4.82383571243449	6.16686179002799	6.14728099784942	6.31932297301396	5.93331702598232	0.580536046033564	2.13239620892052	1.3243787793536	1.3330106165758	0.83271261594882	2.04716023347691	2.52376954297005	2.10726457246412	2.42542966425173	2.82012270795119	1.94089834707931	2.34898025527467	0.997127198583805	0.999999976479802	0.999999999074731	0.99999958190434	0.999611217744312	1	1	0.999999999999999	1	1
chr4	138388001	138388250	8	20	10	16	17	13	66	42	40	59	41	71	49	3.88169486831205	2.93266462714505	3.19564353894553	4.02309778766303	2.89877467679499	13.4652602406364	8.44415915249593	8.77061038624453	11.3701514253641	9.33476003377134	11.2167982770998	9.08539169603543	0.243701584868018	0.281745135364814	0.214896451099674	0.326011966744741	0.224557379645893	0.852724312542648	0.723444665056822	0.657755083628167	0.714707973654321	0.736946013214106	0.625157366151472	0.571893166222055	0.872154339930083	0.532018242525486	0.676492108000512	0.923052768598619	0.583065900909045	1	0.999999999998521	0.999999999062399	1	0.999999999934967
chr5	3845001	3845250	15	32	25	27	33	28	19	6	15	12	11	23	13	6.21071178929927	7.33166156786263	5.39264847197059	7.80954276428706	6.24351468848151	3.87636279654685	1.20630845035656	3.2889788948417	2.3125731712605	2.50444781393865	3.63361070948303	2.41041004180532	0.217914825746127	0.379588176312386	0.202930169122561	0.357074522961152	0.270789384678353	0.131628741376589	0.0572038475722887	0.134033732520582	0.0813327545100783	0.107432074578819	0.109967077632569	0.0848542652259901	0.777331340882916	0.915760612627307	0.583518822240413	0.990292469177343	0.870021876438173	0.0273242538650688	0.000115934135149431	0.0273023740428878	0.000435724897139167	0.00372213187170201
chr5	29798501	29798750	8	40	26	38	37	38	14	19	15	20	17	31	30	7.76338973662409	7.62492803057713	7.58965340499564	8.75615400844306	8.47334136293919	2.85626732377137	3.81997675946245	3.2889788948417	3.85428861876749	3.87051025790519	4.89747530408582	5.56248471185843	0.487403169736036	0.732537351948516	0.510379071361727	0.709555457032672	0.656398494349534	0.180880914781774	0.327272586573324	0.246658156360563	0.242273889374346	0.305562981088775	0.272956033108389	0.350138673197177	0.999999887708285	0.999987131043472	0.999999858275892	0.999999996406035	0.999999996235282	0.387228251512461	0.98352448374719	0.733319028822073	0.873209251103308	0.90784118512549
chr5	38209251	38209500	10	13	9	6	7	10	2	4	0	2	0	1	1	2.52310166440283	2.63939816443055	1.19836632710457	1.65656967727301	2.22982667445768	0.408038189110195	0.804205633571041	0	0.385428861876749	0	0.157983074325349	0.185416157061948	0.144752108586587	0.207609250432911	0.0727207813698586	0.122082426625946	0.155692480232996	0.0211608766894538	0.056367438582603	0	0.0218236618737864	0	0.00720319135067697	0.010572422322822	0.173949735299158	0.185595218919609	0.00292143275056322	0.0399687074622915	0.155308549928379	8.70798596341871e-07	0.00148155613625045	9.02985157757996e-08	3.73241176221395e-06	2.03420711941682e-07
chr5	38209751	38210000	17	9	11	7	6	14	1	1	2	3	0	3	1	1.74676269074042	3.22593108985956	1.39809404828867	1.41991686623401	3.12175734424075	0.204019094555098	0.20105140839276	0.438530519312226	0.578143292815124	0	0.473949222976047	0.185416157061948	0.0539287817400875	0.146931294991971	0.0463291909799645	0.0572222332298363	0.11925749909423	0.00608724578105833	0.00844180436692779	0.0157372531072185	0.01790229006737	0	0.0126430791613705	0.00574690495364587	1.26494667351817e-06	0.00781421928036841	4.56029575213179e-07	7.04666641804241e-06	0.00697542614663582	9.6034291630076e-14	1.1259146948106e-09	3.29845928348504e-10	5.81954484601965e-11	3.18201021087816e-12
chr5	38212501	38212750	19	23	11	9	25	20	6	4	4	7	5	3	5	4.46394909855885	3.22593108985956	1.79754949065686	5.91632027597504	4.45965334891536	1.22411456733059	0.804205633571041	0.877061038624453	1.34900101656862	1.13838536997211	0.473949222976047	0.927080785309737	0.123042574549884	0.131156931619552	0.0532120587362263	0.213145056845112	0.152224750178676	0.0325714437490202	0.0302965749884904	0.028117168122123	0.0373113208921913	0.0384134628135701	0.0113030779882603	0.0256660911198063	0.0125637653586712	0.001791879001795	4.53158078173033e-07	0.343759047592537	0.0458964137642508	2.20717999432907e-10	7.16825098168172e-08	1.2778238467348e-09	3.91645738062607e-09	3.06544116757124e-08
chr5	38212751	38213000	13	24	14	7	22	17	4	4	5	5	5	5	7	4.65803384197446	4.10573047800307	1.39809404828867	5.20636184285804	3.79070534657806	0.81607637822039	0.804205633571041	1.09632629828057	0.963572154691874	1.13838536997211	0.789915371626745	1.29791309943363	0.189265547038425	0.24623273634922	0.0608649369681728	0.27506527008643	0.190135858806816	0.0321510218723754	0.0438029686142604	0.0516863868805943	0.0392133054778904	0.0564945784852971	0.0276207924923402	0.0528696948091755	0.504536016044366	0.307624749870788	9.94333683685955e-05	0.797999318778789	0.301849473543773	1.92957168576591e-07	6.32837243956796e-05	2.82729562122164e-05	1.97289362047215e-06	6.40943797399762e-05
chr5	75643001	75643250	6	25	7	10	6	11	47	25	32	36	29	52	35	4.85211858539006	2.05286523900154	1.99727721184096	1.41991686623401	2.45280934190345	9.58889744408959	5.02628520981901	7.01648830899562	6.93771951378149	6.60263514583827	8.21511986491815	6.48956549716816	0.415481351118511	0.266351182077387	0.184415594632473	0.156680350039497	0.259700316060201	0.823597185486441	0.522676847975822	0.706210316160412	0.60126063087624	0.700176228419413	0.591930510999308	0.559102860550788	0.999794600162785	0.494498621794029	0.480295387930296	0.201146178420394	0.757854698984692	0.999999999999999	0.999990810853752	0.999999993666446	0.999999997981814	0.999999925641256
chr5	75643251	75643500	12	32	19	20	21	18	62	40	53	64	44	78	57	6.21071178929927	5.5720627915756	3.99455442368192	4.96970903181904	4.01368801402383	12.6491838624161	8.04205633571041	11.621058761774	12.333723580056	10.0177912557546	12.3226797973772	10.568720952531	0.27400600320361	0.362908866733402	0.188701017607776	0.28469679924508	0.218409676725486	0.541737485524664	0.473188026347023	0.594504692959162	0.544724453384338	0.539473770953979	0.467183878961182	0.467214789848187	0.97563949024901	0.85456641871943	0.456408200854856	0.834576419368633	0.527016062067015	0.99999999999091	0.999999425724443	0.999999999886583	0.999999999999683	0.999999850653718
chr5	77198751	77199000	9	43	27	42	27	42	81	79	70	71	67	97	79	8.3456439668709	7.91819449329164	8.38856428973202	6.38962589805305	9.36527203272226	16.5255466589629	15.8830612630281	15.3485681759279	13.6827245966246	15.2543639576263	15.3243582095589	14.6478764078939	0.482372258763972	0.698894097287433	0.514479193859901	0.475305650988241	0.661430734476768	0.967943692286012	1.32758474743167	1.0643571369116	0.784274976737262	1.11165160385438	0.806819382157367	0.842979326477332	0.999999944501015	0.999978949160389	0.999999970801162	0.999655850205825	0.999999999462036	1	1	1	1	1
chr5	92797251	92797500	5	12	8	13	8	7	30	29	27	20	27	35	35	2.32901692098723	2.34613170171604	2.59646037539325	1.89322248831201	1.56087867212038	6.12057283665293	5.83049084339005	5.92016201071505	3.85428861876749	6.14728099784942	5.52940760138722	6.48956549716816	0.265819124234466	0.400687450978494	0.31705794247826	0.274701533542506	0.218046559462282	0.703358030739993	0.750538723287723	0.78077198119911	0.443659208774469	0.855791051818973	0.513887192717921	0.738905493762099	0.892421991023757	0.861816286196313	0.959877434597736	0.743069075558033	0.575116056724931	0.999999996285098	0.999999998912679	0.999999990285662	0.99972034330203	0.999999996872524
chr5	92797501	92797750	7	13	5	18	12	10	35	34	28	20	33	38	35	2.52310166440283	1.46633231357253	3.59509898131372	2.83983373246802	2.22982667445768	7.14066830942842	6.83574788535385	6.13942727037117	3.85428861876749	7.51334344181596	6.00335682436326	6.48956549716816	0.179030492780452	0.15853391061994	0.274457242199197	0.260904110534715	0.196318208393034	0.508918828953157	0.627261630756435	0.516794762825417	0.275407468820382	0.666304150145315	0.368456039244529	0.463193913938125	0.454609518813967	0.101367090624141	0.926163751963952	0.701257385163372	0.417885633095861	0.999999317305841	0.999999994821183	0.999981070987412	0.952238451202244	0.999999962636062
chr5	111847251	111847500	18	8	14	19	9	14	1	0	2	3	5	3	3	1.55267794732482	4.10573047800307	3.79482670249782	2.12987529935102	3.12175734424075	0.204019094555098	0	0.438530519312226	0.578143292815124	1.13838536997211	0.473949222976047	0.556248471185843	0.0452215089522462	0.176395823354271	0.118665732567836	0.0810280247035501	0.112550273424438	0.0057390728011253	0	0.0148506312776849	0.0168925127595242	0.0405779620300112	0.0119355860633298	0.0162682628263679	7.57772669057744e-08	0.027509466652814	0.00942832253493808	9.39431329980422e-05	0.00313683605622106	1.33226762955019e-14	1.15967235814196e-11	6.98889834893635e-11	9.99567095760767e-12	1.14431065179055e-07
chr5	111847501	111847750	19	21	27	36	18	29	9	2	8	15	6	5	9	4.07577961172765	7.91819449329164	7.19019796262745	4.25975059870203	6.46649735592727	1.83617185099588	0.402102816785521	1.75412207724891	2.89071646407562	1.36606244396654	0.789915371626745	1.66874541355753	0.112343220241198	0.3219306503389	0.212848234944905	0.153464440928481	0.220725887759081	0.0488571656235304	0.0151482874942452	0.056234336244246	0.0799528304832672	0.0460961553762841	0.0188384633137671	0.0461989640156514	0.00430457832328879	0.728301654400501	0.687988800107834	0.0330611189806884	0.527279222045342	2.55716476882384e-08	1.12591580503363e-09	8.37283386512233e-07	5.94643211547785e-05	1.57465866790218e-07
chr5	111849001	111849250	21	40	30	58	47	49	18	3	13	23	11	15	25	7.76338973662409	8.79799388143516	11.5842078286776	11.1226821188331	10.9261507048426	3.67234370199176	0.603154225178281	2.85044837552947	4.43243191158262	2.50444781393865	2.36974611488024	4.63540392654869	0.193266993897748	0.323021528073083	0.309867884360765	0.362297389068676	0.337056264584855	0.0881734977439718	0.0206046555364843	0.0825728726490941	0.110766018052172	0.0763629522624275	0.0510995096768232	0.115948793398972	0.531265809837788	0.740492100927579	0.999341933415824	0.997688363163434	0.997518030373767	3.10620487929958e-05	8.98409902028163e-10	2.53104621412703e-05	0.00253669619664532	9.95794957070473e-06
chr5	115886501	115886750	22	19	9	5	13	9	1	1	0	3	3	0	3	3.68761012489644	2.63939816443055	0.998638605920479	3.07648654350702	2.00684400701191	0.204019094555098	0.20105140839276	0	0.578143292815124	0.683031221983269	0	0.556248471185843	0.0875625385290412	0.0924260895863152	0.0254845219211039	0.0956261949147716	0.0590659146682422	0.00467051305683265	0.00656240397253246	0	0.0137828339601356	0.0198686003719738	0	0.0132735228883165	5.44935582768025e-05	1.97266290592468e-05	8.42792502453449e-12	0.000110288132835201	3.91818073541828e-07	0	1.56596957623378e-12	2.22044604925031e-16	7.99360577730113e-15	8.69282423821005e-12
chr5	136158751	136159000	7	6	7	9	6	6	17	19	27	20	20	26	27	1.16450846049361	2.05286523900154	1.79754949065686	1.41991686623401	1.33789600467461	3.46832460743666	3.81997675946245	5.92016201071505	3.85428861876749	4.55354147988846	4.10755993245908	5.00623624067258	0.0826294582063625	0.221947474867916	0.137228621099599	0.130452055267357	0.11779092503582	0.247189145491534	0.35052855836389	0.498337807010224	0.275407468820382	0.403820697057766	0.252101500535731	0.357321019323697	0.0134392018040852	0.295515439801594	0.159375519421969	0.0834832423628419	0.0650428429377885	0.824979545400729	0.991537677984629	0.999952809611722	0.952238451202244	0.993901135382208
chr5	136159001	136159250	4	6	7	9	4	4	17	20	27	19	18	25	25	1.16450846049361	2.05286523900154	1.79754949065686	0.946611244156007	0.891930669783072	3.46832460743666	4.02102816785521	5.92016201071505	3.66157418782912	4.09818733189961	3.94957685813373	4.63540392654869	0.192571109091762	0.500272109101649	0.313157549088176	0.194133607959591	0.1770065818737	0.582481888737809	0.691137358247564	1.10213935811679	0.604470317306961	0.806009410237368	0.513522647483896	0.754183361449179	0.598728134079139	0.942463675166597	0.932807986629028	0.462499486898859	0.433682357351959	0.999948243347596	0.999999095781243	0.999999999994824	0.999994059818082	0.999998219052832
chr5	144159501	144159750	4	22	15	23	10	17	37	32	48	41	38	59	46	4.26986435514325	4.39899694071758	4.5937375872342	2.36652811039002	3.79070534657806	7.54870649853861	6.43364506856833	10.5247324634934	7.90129166847336	8.65172881178807	9.3210013851956	8.52914322484958	0.706094066669794	1.07201166236068	0.80029151433645	0.485334019898979	0.752277972963226	1.26775469901758	1.1058197731961	1.95935885887429	1.30438331629397	1.70157542161222	1.21191344806199	1.38769738506649	0.999999884877245	0.999993309960924	0.999999989027291	0.988415957713298	0.999993993380851	1	0.999999999999993	1	1	1
chr5	144159751	144160000	7	24	15	26	10	19	40	38	47	47	39	66	47	4.65803384197446	4.39899694071758	5.19292075078649	2.36652811039002	4.23667068146959	8.1607637822039	7.63995351892489	10.3054672038373	9.05757825410361	8.87940588578249	10.426882905473	8.71455938191153	0.33051783282545	0.47560173185982	0.396438238732173	0.217420092112262	0.373004595946764	0.581621518803609	0.70105711672778	0.867476923314094	0.647207551727897	0.787450359262644	0.639949962898393	0.622003255859768	0.994565319814181	0.972704179255872	0.999494646689718	0.473736342051568	0.987286349526301	0.999999996137798	0.999999999964483	0.999999999999997	0.999999999999046	0.999999999973947
chr6	137531001	137531250	7	16	13	14	7	8	50	31	32	30	26	43	52	3.10535589464964	3.81246401528857	2.79618809657734	1.65656967727301	1.78386133956614	10.2009547277549	6.23259366017557	7.01648830899562	5.78143292815124	5.919603923855	6.79327219599001	9.64164016722127	0.220345221883633	0.412188167611844	0.213466743932709	0.152194064478583	0.157054566714427	0.727026898504511	0.571915016277926	0.590622586086191	0.413111203230573	0.524966906175096	0.416937097039862	0.688173814993786	0.747802877590638	0.912889086457374	0.664993868100535	0.15080213021362	0.201722420128991	0.999999999999977	0.999999836709489	0.999999641853572	0.999940461123407	0.999950804750117
chr7	30928501	30928750	17	26	29	27	22	21	11	4	8	18	6	7	13	5.04620332880566	8.50472741872065	5.39264847197059	5.20636184285804	4.68263601636113	2.24421004010607	0.804205633571041	1.75412207724891	3.46885975689075	1.36606244396654	1.10588152027744	2.41041004180532	0.155794258360253	0.387364323160651	0.178698308065577	0.209814855176066	0.178886248641345	0.0669597035916416	0.0337672174677112	0.0629490124288741	0.10741374040422	0.0516011454389968	0.0295005180431979	0.0747097643973963	0.149499516630814	0.940973225108525	0.32134859789652	0.330735825181707	0.181487296665126	6.09946568397302e-06	7.24343067526334e-07	9.82518089165385e-06	0.004541572244948	1.94238131567825e-06
chr7	90017251	90017500	13	34	23	32	22	34	14	12	19	19	10	16	15	6.59888127613048	6.74512864243362	6.39128707789107	5.20636184285804	7.58141069315612	2.85626732377137	2.41261690071312	4.16603993346615	3.66157418782912	2.27677073994423	2.52772918920559	2.78124235592921	0.268126191637769	0.404525209716575	0.278239711854504	0.27506527008643	0.380271717613632	0.112528576553314	0.131408905842781	0.196408270146258	0.149010560815983	0.112989156970594	0.0883865359754886	0.113292203162519	0.971933841534137	0.946531950300843	0.971487746645064	0.797999318778789	0.998585083340617	0.0103134309686786	0.0792135011912836	0.367007313316042	0.152251796422465	0.00996939111465489
chr7	120580001	120580250	7	8	6	8	2	7	19	28	19	20	21	35	22	1.55267794732482	1.75959877628703	1.59782176947277	0.473305622078003	1.56087867212038	3.87636279654685	5.62943943499729	4.16603993346615	3.85428861876749	4.78121855388288	5.52940760138722	4.07915545536284	0.110172610941817	0.190240692743928	0.121980996532976	0.0434840184224524	0.137422745875124	0.276270221431714	0.516568401799417	0.350682160488676	0.275407468820382	0.424011731910655	0.33936740456733	0.291150460189679	0.0592764460108207	0.185003678663487	0.0953187598142961	0.00133317065434357	0.121527181431387	0.922219334841576	0.999996062107826	0.980592581103313	0.952238451202244	0.996990455537953
chr7	139866251	139866500	8	27	21	30	28	17	9	9	12	13	11	16	14	5.24028807222126	6.15859571700461	5.99183163552287	6.62627870909205	3.79070534657806	1.83617185099588	1.80946267553484	2.63118311587336	2.50528760219887	2.50444781393865	2.52772918920559	2.59582619886727	0.328997139571824	0.591664784266109	0.402930845811889	0.536960886403103	0.293651957998476	0.116280588073997	0.15502385679789	0.19732652508845	0.157478028093325	0.197717223057443	0.140880533217233	0.163398047492016	0.996130305668161	0.998844393985716	0.999829514206148	0.999963134803198	0.895406042297011	0.0479640750753478	0.272205977517197	0.426882549185458	0.281996328303905	0.387816118450038
chr7	151924001	151924250	10	28	15	8	21	14	2	2	2	2	2	7	4	5.43437281563686	4.39899694071758	1.59782176947277	4.96970903181904	3.12175734424075	0.408038189110195	0.402102816785521	0.438530519312226	0.385428861876749	0.455354147988846	1.10588152027744	0.74166462824779	0.311773772340341	0.346015417388186	0.0969610418264782	0.366247279877837	0.217969472326194	0.0211608766894538	0.0281837192913015	0.0270361654826732	0.0218236618737864	0.0295531189912659	0.0504223394547388	0.0422896892912879	0.99311105852233	0.788391586237782	0.0168866770008225	0.978520001762706	0.536350506587615	8.70798596341871e-07	7.45042487222403e-05	1.3433411642616e-05	3.73241176221395e-06	2.74843880618825e-05
chr7	151924251	151924500	22	30	16	10	21	18	1	1	2	0	1	3	2	5.82254230246807	4.69226340343208	1.99727721184096	4.96970903181904	4.01368801402383	0.204019094555098	0.20105140839276	0.438530519312226	0	0.227677073994423	0.473949222976047	0.370832314123895	0.138256639782697	0.164313048153449	0.0509690438422078	0.154473084093093	0.118131829336484	0.00467051305683265	0.00656240397253246	0.0121194404230644	0	0.00662286679065794	0.00975260496702535	0.00884901525887764	0.0317282509924997	0.00780826968767068	2.99602523901044e-08	0.0243162598540619	0.00200647761414552	0	1.56596957623378e-12	1.33448807559944e-13	0	4.15223411209809e-14
chr10	7747751	7748000	4	4	6	4	5	5	19	21	20	15	11	23	18	0.776338973662409	1.75959877628703	0.798910884736383	1.18326405519501	1.11491333722884	3.87636279654685	4.22207957624797	4.38530519312226	2.89071646407562	2.50444781393865	3.63361070948303	3.33749082711505	0.128380739394508	0.428804664944271	0.139181132928078	0.242667009949489	0.221258227342125	0.651009169765786	0.725694226159942	0.816399524530952	0.477213408400233	0.492561306256169	0.472440835685184	0.543012020243408	0.278793519707685	0.878265558513259	0.321351616436891	0.637693088909792	0.609123220661546	0.999995358979196	0.999999764377773	0.99999974261158	0.999437399701989	0.993813932050728
chr10	12661001	12661250	25	67	54	68	54	46	30	21	24	40	28	28	49	13.0036778088454	15.8363889865833	13.5814850405185	12.7792517961061	10.2572027025053	6.12057283665293	4.22207957624797	5.26236623174672	7.70857723753499	6.37495807184384	4.42352608110977	9.08539169603543	0.271201948301785	0.487007666007688	0.304577015259319	0.349286198667125	0.265344395215931	0.122946768933605	0.121571228944347	0.127804779653078	0.161476869697643	0.162959976709915	0.0800444101552789	0.190499787169251	0.996331216833797	0.999797922072895	0.999579890289507	0.997320689498713	0.894022620667705	0.00174804844406096	0.00852307078957248	0.00268118361532221	0.146623812869244	0.0394697110702908
chr10	59543751	59544000	9	15	11	15	15	19	3	0	4	9	0	6	6	2.91127115123403	3.22593108985956	2.99591581776144	3.54979216558503	4.23667068146959	0.612057283665293	0	0.877061038624453	1.73442987844537	0	0.947898445952094	1.11249694237169	0.168269392592083	0.284734632228214	0.183742569235679	0.264058694993467	0.299218665596633	0.0358497663809634	0	0.0608204078235202	0.0994151378962726	0	0.0499063535355073	0.0640237463147341	0.344652736438123	0.539982805801279	0.436800551607196	0.723145087425889	0.91680949834864	3.82300308453543e-05	6.37021408689264e-06	0.00132205599376178	0.0206834067101257	1.09774502254911e-06
chr10	79965251	79965500	7	10	7	11	9	12	2	2	2	4	1	1	3	1.94084743415602	2.05286523900154	2.19700493302505	2.12987529935102	2.67579200934922	0.408038189110195	0.402102816785521	0.438530519312226	0.770857723753499	0.227677073994423	0.157983074325349	0.556248471185843	0.137715763677271	0.221947474867916	0.167723870232843	0.195678082901036	0.235581850071641	0.0290810759401804	0.0368977429856726	0.036913911630387	0.0550814937640764	0.0201910348528883	0.00969621155906656	0.0397023354804107	0.169589634309788	0.295515439801594	0.343201283509582	0.353166022344763	0.648934361211275	9.14654317845098e-05	0.00131862074828804	0.000578176570810829	0.00181210446355451	0.000155558491148011
chr10	79965501	79965750	12	19	13	17	25	26	1	1	1	2	0	0	1	3.68761012489644	3.81246401528857	3.39537126012963	5.91632027597504	5.79754935358997	0.204019094555098	0.20105140839276	0.219265259656113	0.385428861876749	0	0	0.185416157061948	0.162691064402143	0.248306066712328	0.160395864966609	0.338924761006048	0.315480644159035	0.00873770137943006	0.0118297006586756	0.0112170696784747	0.0170226391682606	0	0	0.00819675069909099	0.259322885058161	0.330208277008307	0.216332614491082	0.966943362428213	0.965061140627647	1.76205672275387e-09	7.48378638726344e-07	6.6589031955111e-08	4.10928385763398e-08	8.61672033725114e-09
chr10	79965751	79966000	12	13	15	20	30	27	2	2	3	3	1	2	0	2.52310166440283	4.39899694071758	3.99455442368192	7.09958433117005	6.02053202103574	0.408038189110195	0.402102816785521	0.657795778968339	0.578143292815124	0.227677073994423	0.315966148650698	0	0.111314938801466	0.286507000052686	0.188701017607776	0.406709713207258	0.327614515088228	0.0174754027588601	0.0236594013173511	0.0336512090354243	0.0255339587523908	0.0122607675216813	0.0119790738195175	0	0.0204094405257764	0.531888351007922	0.456408200854856	0.997856343044842	0.978164338398426	2.14885946814292e-08	6.75450890352813e-06	4.72000360818292e-06	3.25046387028571e-07	1.68625437280134e-07
chr10	79976751	79977000	12	28	28	29	27	33	7	3	12	10	6	6	16	5.43437281563686	8.21146095600614	5.79210391433878	6.38962589805305	7.35842802571035	1.42813366188568	0.603154225178281	2.63118311587336	1.92714430938375	1.36606244396654	0.947898445952094	2.96665851299116	0.239755252803159	0.534813066765014	0.273616475531275	0.366038741886532	0.40041774066339	0.0611639096560104	0.0354891019760267	0.134604836141697	0.0851131958413028	0.073564605130088	0.0359372214585524	0.131148011185456	0.887147812770346	0.998786121351418	0.959280295570167	0.987860331305881	0.999300217904679	7.58708905155281e-05	4.07801923243412e-05	0.047746058859047	0.0024419725722834	0.000702796031051944
chr10	98728751	98729000	8	13	7	15	12	14	62	26	39	69	41	40	43	2.52310166440283	2.05286523900154	2.99591581776144	2.83983373246802	3.12175734424075	12.6491838624161	5.22733661821177	8.55134512658841	13.2972957347479	9.33476003377134	6.31932297301396	7.97289475366374	0.158406030164212	0.19722159475537	0.201465422905945	0.230126094172758	0.241831024234039	0.801044051176427	0.447846697416128	0.641311206537463	0.835844918341494	0.736946013214106	0.352201333043083	0.50186543158262	0.280405009142061	0.185618796492698	0.581340216931467	0.537103184411491	0.684404435472207	1	0.999914022732684	0.999999997085303	1	0.999999999934967
chr10	107765001	107765250	6	9	12	14	8	12	33	30	27	38	20	45	26	1.74676269074042	3.51919755257406	2.79618809657734	1.89322248831201	2.67579200934922	6.73263012031822	6.03154225178281	5.92016201071505	7.32314837565824	4.55354147988846	7.10923834464071	4.82082008361064	0.149573286402664	0.456602026418378	0.258181832485463	0.208907133385996	0.283309435702037	0.578270364277714	0.627212217570986	0.595864954260347	0.634663999258254	0.48288015753063	0.512247557595555	0.415333553552014	0.271625165015765	0.949270273752676	0.866101777192907	0.447445931529561	0.841059424533342	0.999999921991601	0.999999965724953	0.999998001465499	0.999999999822417	0.999214841216405
chr10	120352251	120352500	10	15	14	13	5	10	36	29	45	34	32	47	24	2.91127115123403	4.10573047800307	2.59646037539325	1.18326405519501	2.22982667445768	7.34468740398351	5.83049084339005	9.86693668452509	6.55229065190474	7.28566636782153	7.42520449329141	4.44998776948674	0.167021663753754	0.32294772289564	0.157561692968027	0.087201733304247	0.155692480232996	0.380895780410168	0.408663929723872	0.608313723360147	0.371002251854369	0.472849903860254	0.338549993481818	0.253738135747727	0.333472211092289	0.704046733106001	0.237293896922172	0.00737995939188363	0.155308549928379	0.999783536754447	0.999814001410204	0.999999998854281	0.999824331632619	0.999933941556964
chr10	120352501	120352750	4	12	11	11	4	9	29	24	37	30	30	35	22	2.32901692098723	3.22593108985956	2.19700493302505	0.946611244156007	2.00684400701191	5.91655374209783	4.82523380142625	8.11281460727619	5.78143292815124	6.83031221983269	5.52940760138722	4.07915545536284	0.385142218183524	0.786141885731163	0.382748115552215	0.194133607959591	0.398264809215825	0.993645574905674	0.829364829897076	1.51033912038226	0.954426816800465	1.34334901706228	0.718931706477454	0.663681358075277	0.990628616259704	0.998866684484752	0.985155530798333	0.462499486898859	0.966736582988443	0.999999999997875	0.999999996758951	1	0.999999999999375	0.999999999999993
chr11	70315751	70316000	2	8	3	7	5	3	14	20	22	18	18	19	20	1.55267794732482	0.879799388143516	1.39809404828867	1.18326405519501	0.668948002337304	2.85626732377137	4.02102816785521	4.82383571243449	3.46885975689075	4.09818733189961	3.00167841218163	3.70832314123895	0.663469766895502	0.533099052230131	0.579415715967199	0.555421090239916	0.312267230980807	1.3027383303944	1.44215402455431	2.10726457246412	1.3643041861416	1.88008180530079	0.921926714862672	1.46811265954667	0.999276060399076	0.91409540053158	0.996553244424649	0.978257587899376	0.830589984440023	0.999999987152615	0.999999999996902	0.999999999999999	0.999999999962886	0.999999999997195
chr11	70316001	70316250	5	21	15	14	13	12	31	40	41	38	37	52	50	4.07577961172765	4.39899694071758	2.79618809657734	3.07648654350702	2.67579200934922	6.32459193120803	8.04205633571041	8.98987564590064	7.32314837565824	8.42405173779365	8.21511986491815	9.27080785309738	0.465183467410315	0.751288970584676	0.341447014976588	0.446389992006572	0.373794101935341	0.726803298431326	1.03522582522445	1.18561671219124	0.842952496671491	1.17275070064081	0.763489543466625	1.055579276803	0.999878890741641	0.999606693379714	0.979306735416704	0.9886523854313	0.968583813294411	0.999999999000674	1	1	0.999999999999956	0.999999999999999
chr11	86404251	86404500	7	3	2	10	5	2	22	19	20	20	19	27	13	0.582254230246807	0.58653292542901	1.99727721184096	1.18326405519501	0.445965334891536	4.48842008021215	3.81997675946245	4.38530519312226	3.85428861876749	4.32586440589404	4.26554300678443	2.41041004180532	0.0413147291031812	0.063413564247976	0.152476245666221	0.108710046056131	0.0392636416786068	0.319891835341985	0.35052855836389	0.36913911630387	0.275407468820382	0.383629662204878	0.261797712094797	0.172043453748446	0.000440094723266893	0.00509968034555386	0.243283085265927	0.040189714121171	0.000897225423268977	0.982907689609869	0.991537677984629	0.989520114086224	0.952238451202244	0.988147776176195
chr11	102941501	102941750	23	32	18	18	13	26	4	2	6	2	4	4	8	6.21071178929927	5.27879632886109	3.59509898131372	3.07648654350702	5.79754935358997	0.81607637822039	0.402102816785521	1.31559155793668	0.385428861876749	0.910708295977692	0.631932297301396	1.48332925649558	0.140964213028019	0.176683406510913	0.0877113926545015	0.0914434617921953	0.163144457024924	0.0178511255758627	0.0125653238904944	0.0347601307699296	0.00878428932196297	0.0253268557444349	0.0124348973977089	0.0338387606487019	0.0358627850476184	0.0136456873885659	4.56056500497404e-05	4.41460034061869e-05	0.0595447712749394	2.77555756156289e-15	6.89559520594685e-12	1.76368697424323e-10	1.11022302462516e-16	1.88866700057133e-11
chr11	102941751	102942000	22	29	24	18	17	31	1	3	3	3	2	3	5	5.62845755905247	7.03839510514812	3.59509898131372	4.02309778766303	6.91246269081881	0.204019094555098	0.603154225178281	0.657795778968339	0.578143292815124	0.455354147988846	0.473949222976047	0.927080785309737	0.133648085123273	0.246469572230174	0.0917442789159741	0.125049639503932	0.203449261635056	0.00467051305683265	0.0196872119175974	0.0181791606345966	0.0137828339601356	0.0132457335813159	0.00975260496702535	0.0221225381471941	0.0212749144377616	0.227785680925632	0.000127051727750183	0.0025414573716096	0.344172989873443	0	2.62022958885666e-10	1.65711888655551e-12	7.99360577730113e-15	7.35966843024016e-13
chr11	102942001	102942250	5	8	15	14	13	20	0	1	1	5	0	1	2	1.55267794732482	4.39899694071758	2.79618809657734	3.07648654350702	4.45965334891536	0	0.20105140839276	0.219265259656113	0.963572154691874	0	0.157983074325349	0.370832314123895	0.177212749489644	0.751288970584676	0.341447014976588	0.446389992006572	0.622990169892235	0	0.0258806456306111	0.0289174807851522	0.110914802193617	0	0.014682491220512	0.0422231710721199	0.487444345942687	0.999606693379714	0.979306735416704	0.9886523854313	0.999980004290803	0.000166264495022883	0.00370803746743709	0.0043711560928763	0.13602731282327	0.000759267480102688
chr11	115179251	115179500	10	17	6	16	13	15	0	1	0	1	2	1	1	3.29944063806524	1.75959877628703	3.19564353894553	3.07648654350702	3.34474001168652	0	0.20105140839276	0	0.192714430938375	0.455354147988846	0.157983074325349	0.185416157061948	0.189291218920921	0.138406166955274	0.193922083652956	0.226724506591042	0.233538720349493	0	0.0140918596456507	0	0.0109118309368932	0.0295531189912659	0.00720319135067697	0.010572422322822	0.522646610908506	0.0305822114256479	0.518548131293945	0.510712437773272	0.637180496615852	4.22321400073145e-09	9.71834568752605e-06	9.02985157757996e-08	3.98876124352299e-07	2.74843880618825e-05
chr11	115179501	115179750	15	60	22	42	37	43	5	1	4	4	7	9	7	11.6450846049361	6.45186217971911	8.38856428973202	8.75615400844306	9.58825470016803	1.02009547277549	0.20105140839276	0.877061038624453	0.770857723753499	1.59373951796096	1.42184766892814	1.29791309943363	0.408590298273988	0.3340375951549	0.315669151968429	0.40035628332008	0.415855126470329	0.0346391424675234	0.00953397459538145	0.0357423286721552	0.0271109181700261	0.0683658656410663	0.0430305955953531	0.0456907581986101	0.999999915728935	0.771330757187962	0.997941899132113	0.998902120877963	0.999932730823042	3.58141872824902e-08	1.5339101877565e-08	3.94320502472567e-07	1.41185476643102e-08	7.79277669130662e-05
chr11	115179751	115180000	19	89	42	60	59	67	9	3	8	9	8	11	8	17.2735421639886	12.3171914340092	11.9836632710457	13.9625158513011	14.9398387188665	1.83617185099588	0.603154225178281	1.75412207724891	1.73442987844537	1.82141659195538	1.73781381757884	1.48332925649558	0.476121266736508	0.500781011638289	0.354747058241509	0.503022334154465	0.509952913098565	0.0488571656235304	0.0227224312413678	0.056234336244246	0.0479716982899603	0.0614615405017122	0.0414446192902877	0.0410657457916901	0.999999999999954	0.999514168472284	0.999983945341309	0.999999922965328	0.999999999271321	2.55716476882384e-08	1.03657764594089e-08	8.37283386512233e-07	7.60741829530787e-08	2.68309132911426e-06
chr11	115180001	115180250	25	92	47	68	71	70	17	9	15	19	11	18	10	17.8557963942354	13.7835237475817	13.5814850405185	16.8023495837691	15.6087867212038	3.46832460743666	1.80946267553484	3.2889788948417	3.66157418782912	2.50444781393865	2.84369533785628	1.85416157061947	0.372396705130809	0.423877042636321	0.304577015259319	0.459246668617886	0.403784949241634	0.069669835729043	0.052101955261863	0.0798779872831736	0.0767015131063803	0.0640199908503236	0.0514571208141078	0.0388775075855614	0.999999994626839	0.993505367684079	0.999579890289507	0.999999848820882	0.999997996583698	7.14804719859075e-08	2.23199693727416e-07	2.56559349232077e-06	1.96089193305049e-06	1.1576876490782e-07
chr11	115180251	115180500	10	64	34	52	48	48	19	19	13	19	15	23	12	12.4214235785985	9.97105973229318	10.385841501573	11.3593349298721	10.7031680373969	3.87636279654685	3.81997675946245	2.85044837552947	3.66157418782912	3.41515610991634	3.63361070948303	2.22499388474337	0.71262576534935	0.784301612746554	0.630246771872108	0.837136639720771	0.747323905118379	0.201028328549811	0.267745333267364	0.175735075637376	0.207324787800971	0.221648392434494	0.16567340106557	0.126869067873864	1	0.999999800737774	0.999999999999265	0.99999999999991	0.99999999999939	0.534867578673829	0.912054845244675	0.256965302883028	0.680656133999403	0.526372951405768
chr11	115673251	115673500	5	15	14	24	14	18	3	5	3	8	3	9	13	2.91127115123403	4.10573047800307	4.7934653084183	3.31313935454602	4.01368801402383	0.612057283665293	1.0052570419638	0.657795778968339	1.541715447507	0.683031221983269	1.42184766892814	2.41041004180532	0.332273905293082	0.701203039212364	0.585337739959865	0.480727683699386	0.560691152903011	0.0703358030739993	0.129403228153056	0.0867524423554567	0.177463683509788	0.0950878946465525	0.132142420984608	0.27445061196878	0.982238953066963	0.998892542006497	0.999998241928779	0.995009125405725	0.999828481837601	0.0261679221076468	0.213383195251476	0.0560174048348946	0.497480600217464	0.0727032474300742
chr12	8781751	8782000	2	2	1	2	0	2	14	6	16	17	11	15	11	0.388169486831205	0.293266462714505	0.399455442368192	0	0.445965334891536	2.85626732377137	1.20630845035656	3.50824415449781	3.27614532595237	2.50444781393865	2.36974611488024	2.03957772768142	0.165867441723875	0.17769968407671	0.1655473474192	0	0.208178153987205	1.3027383303944	0.432646207366293	1.53255605270118	1.28850950913373	1.14893888101715	0.727836880154741	0.807461962750667	0.58539704116892	0.508821732706827	0.566332207320988	0.118790845394471	0.638241731743521	0.999999987152615	0.97606600600538	0.999999999575558	0.999999999720567	0.999996745454399
chr12	8782001	8782250	8	6	5	6	4	5	25	15	26	35	12	27	19	1.16450846049361	1.46633231357253	1.19836632710457	0.946611244156007	1.11491333722884	5.10047736387744	3.01577112589141	5.70089675105894	6.74500508284312	2.73212488793308	4.26554300678443	3.522906984177	0.0731104754604053	0.140872567682407	0.0805861691623779	0.0767086980575861	0.0863682229407282	0.323001633538882	0.258373094663151	0.427540804358309	0.423979306405106	0.215691516062665	0.237735899804081	0.221754493024879	0.00419897554216075	0.0531121569420236	0.00828292276888554	0.00598478407715697	0.011389650515615	0.988694693818539	0.867159922323877	0.999344735363037	0.999989587998662	0.50015866717046
chr12	56426501	56426750	3	9	10	9	11	10	31	34	30	48	26	34	34	1.74676269074042	2.93266462714505	1.79754949065686	2.60318092142902	2.22982667445768	6.32459193120803	6.83574788535385	6.57795778968339	9.25029268504199	5.919603923855	5.37142452706187	6.30414934010621	0.452050576145433	1.09644239962425	0.47530000930484	0.797674450523074	0.666645768767328	1.69456904500082	1.66421512545507	1.84150467871068	2.32342437807015	1.74855157019619	1.04748718138676	1.56615967472307	0.993518802226837	0.999889267160711	0.994382546241656	0.999845517537595	0.999289091600074	1	1	1	1	0.999999999999999
chr12	56426751	56427000	6	10	11	10	11	12	35	29	28	46	25	32	34	1.94084743415602	3.22593108985956	1.99727721184096	2.60318092142902	2.67579200934922	7.14066830942842	5.83049084339005	6.13942727037117	8.86486382316524	5.69192684986057	5.05545837841117	6.30414934010621	0.166192540447404	0.41855185755018	0.184415594632473	0.287247308405745	0.283309435702037	0.613317053021818	0.606305143651953	0.61793402664036	0.768277472786307	0.603600196913287	0.364264929845728	0.54312849310648	0.38183277525797	0.908035124167004	0.480295387930296	0.796902113928288	0.841059424533342	0.999999991817938	0.999999888029879	0.999999326315916	0.999999999999996	0.99999341186105
chr13	56854501	56854750	30	11	8	4	9	8	1	3	0	2	1	0	1	2.13493217757163	2.34613170171604	0.798910884736383	2.12987529935102	1.78386133956614	0.204019094555098	0.603154225178281	0	0.385428861876749	0.227677073994423	0	0.185416157061948	0.0370184185627099	0.0599738849166981	0.0149050555262575	0.0484671777125225	0.0383990084796462	0.00340321991462626	0.0145163631412789	0	0.0067159341332542	0.0048417508471528	0	0.00323388826778875	6.49480469405717e-14	1.73932879210525e-09	0	1.72980629820074e-10	4.31643609744015e-12	0	1.15463194561016e-14	0	0	0
chr13	56854751	56855000	27	12	10	7	13	11	1	2	0	2	0	0	1	2.32901692098723	2.93266462714505	1.39809404828867	3.07648654350702	2.45280934190345	0.204019094555098	0.402102816785521	0	0.385428861876749	0	0	0.185416157061948	0.0449288819145724	0.0834130736402414	0.0290092437530226	0.0778267520982103	0.058713246105636	0.00378873165488984	0.0107348961277205	0	0.00746971620834476	0	0	0.00359685069525541	3.11748404868695e-11	5.89687284557883e-07	1.63757896132211e-13	9.20684417260453e-07	1.63685667242675e-08	0	3.99680288865056e-14	0	0	0
chr13	56855001	56855250	17	33	14	36	28	30	17	9	13	17	11	16	12	6.40479653271488	4.10573047800307	7.19019796262745	6.62627870909205	6.68948002337304	3.46832460743666	1.80946267553484	2.85044837552947	3.27614532595237	2.50444781393865	2.52772918920559	2.22499388474337	0.197738866380321	0.187003466353418	0.238264410754103	0.267037088405903	0.255551783773349	0.103483178277992	0.0759762393023502	0.10229214519692	0.101446310381763	0.0946020999714942	0.0674297555273096	0.0689628594437504	0.588282888709756	0.0485887225823541	0.87355689866349	0.775020693718497	0.803748620907507	0.00128215366477957	0.000478932893648421	0.00138684485982843	0.00239040699238835	0.000587858526408525
chr13	74258501	74258750	14	4	5	6	5	9	0	1	0	1	0	0	0	0.776338973662409	1.46633231357253	1.19836632710457	1.18326405519501	2.00684400701191	0	0.20105140839276	0	0.192714430938375	0	0	0	0.0292341748266136	0.0814878853137498	0.0483755023441315	0.0580050778833088	0.0933555985486308	0	0.010193365011799	0	0.00727141115653937	0	0	0	7.09850267455181e-08	0.000325319320546469	7.27755466622959e-06	5.29481189213143e-05	0.00204834146276189	1.24000809620384e-12	5.63055926328104e-08	1.16307630193546e-10	8.49690318105445e-11	3.64996588508859e-10
chr13	74258751	74259000	22	8	12	13	13	23	0	2	0	1	0	0	0	1.55267794732482	3.51919755257406	2.59646037539325	3.07648654350702	5.12860135125267	0	0.402102816785521	0	0.192714430938375	0	0	0	0.0368684372753858	0.123234786115087	0.0662597569948702	0.0956261949147716	0.150946226374397	0	0.0131248079450649	0	0.00459427798671186	0	0	0	1.54425472409514e-10	0.000404612577528995	1.16362347435395e-06	0.000110288132835201	0.030492380722379	0	2.47956100096758e-11	2.22044604925031e-16	0	1.22124532708767e-15
chr13	74259001	74259250	9	8	12	12	16	21	3	4	2	3	1	4	3	1.55267794732482	3.51919755257406	2.39673265420915	3.78644497662403	4.68263601636113	0.612057283665293	0.804205633571041	0.438530519312226	0.578143292815124	0.227677073994423	0.631932297301396	0.556248471185843	0.0897436760491111	0.310619598794415	0.146994055388543	0.281662607993032	0.330715367238384	0.0358497663809634	0.0672194808826162	0.0304102039117601	0.0331383792987575	0.0165918149829012	0.0332709023570048	0.032011873157367	0.0106018665481217	0.652147284623497	0.173717974053884	0.802051965025204	0.96800009252836	3.82300308453543e-05	0.00779447708657743	6.51994170312031e-05	2.79692671965037e-05	1.61612793601051e-05
chr13	109006251	109006500	6	26	12	28	13	25	44	41	36	44	40	58	49	5.04620332880566	3.51919755257406	5.59237619315468	3.07648654350702	5.5745666861442	8.97684016042429	8.24310774410317	7.89354934762007	8.47943496128849	9.10708295977692	9.16301831087025	9.08539169603543	0.432100605163251	0.456602026418378	0.516363664970925	0.339474091752244	0.590227991045911	0.771027152370285	0.857190030680347	0.794486605680463	0.734874104404294	0.96576031506126	0.660230185345382	0.782744004771104	0.999913295464963	0.949270273752676	0.999996493258489	0.922956546507235	0.999993233010357	0.999999999999908	0.999999999999988	0.99999999996263	0.999999999999932	0.999999999999972
chr14	22804001	22804250	16	57	19	35	29	53	5	7	11	13	8	1	13	11.0628303746893	5.5720627915756	6.99047024144335	6.86293152013105	11.8180813746257	1.02009547277549	1.40735985874932	2.41191785621724	2.50528760219887	1.82141659195538	0.157983074325349	2.41041004180532	0.36336614995691	0.270028718310596	0.246354533868833	0.294010253455759	0.480084571335211	0.0324019624316727	0.0626829735496384	0.0920505527067044	0.0825086802795321	0.0731706982081125	0.00447991064028817	0.0794595395730563	0.999994264509754	0.41489919739189	0.906051088477994	0.895640004694645	0.999999788555627	6.46766806777777e-09	0.000143572219813426	0.000692784524344181	0.000328518568381897	8.13325137400955e-05
chr14	22804251	22804500	19	71	24	46	34	67	6	9	17	17	10	5	21	13.7800167825078	7.03839510514812	9.18747517446841	8.04619557532606	14.9398387188665	1.22411456733059	1.80946267553484	3.72750941415392	3.27614532595237	2.27677073994423	0.789915371626745	3.8937392983009	0.379827077958337	0.286160578079022	0.271972744651823	0.289877277309353	0.509952913098565	0.0325714437490202	0.0681672937241033	0.119497964519023	0.0906132078810361	0.0768269256271402	0.0188384633137671	0.107797582703187	0.999999888868831	0.505755468026863	0.981965554924228	0.896743803526848	0.999999999271321	2.20717999432907e-10	7.88622201990385e-05	0.0041172204731873	0.000312503899785432	2.86383306465909e-05
chr14	56352501	56352750	3	10	2	5	4	5	26	15	20	14	15	24	32	1.94084743415602	0.58653292542901	0.998638605920479	0.946611244156007	1.11491333722884	5.30449645843254	3.01577112589141	4.38530519312226	2.69800203313725	3.41515610991634	3.79159378380838	5.93331702598232	0.50227841793937	0.219288479924849	0.264055560724911	0.290063436553845	0.333322884383664	1.42125145709746	0.734212555347825	1.22766978580712	0.677665443603792	1.00877975203626	0.739402716273004	1.47403263503348	0.997809759281572	0.49983998947849	0.818218351355624	0.769223072048755	0.877420632355619	0.999999999999993	0.999993230103068	0.99999999973216	0.999981097565767	0.999999400252691
chr14	56352751	56353000	8	14	3	5	6	7	30	21	20	19	16	33	35	2.71718640781843	0.879799388143516	0.998638605920479	1.41991686623401	1.56087867212038	6.12057283665293	4.22207957624797	4.38530519312226	3.66157418782912	3.64283318391077	5.21344145273652	6.48956549716816	0.170591109407612	0.0845235406094441	0.0671551409686482	0.115063047086379	0.120915512117019	0.387601960246658	0.361722332528411	0.328877541814084	0.230160194905629	0.287588688083553	0.290566099760543	0.40849511873004	0.374248281135524	0.0076473474502089	0.00305398275299851	0.037853859893452	0.056648271586194	0.999540422760401	0.995538900148322	0.968538519065415	0.818568006173039	0.858506751865305
chr14	63859001	63859250	1	5	25	15	18	16	3	4	3	4	1	4	4	0.970423717078011	7.33166156786263	2.99591581776144	4.25975059870203	3.56772267913229	0.612057283665293	0.804205633571041	0.657795778968339	0.770857723753499	0.227677073994423	0.631932297301396	0.74166462824779	0.69074758717409	7.28057729248024	1.93553210720476	3.0094422780664	2.59117599297639	0.486140259401439	0.424730945045887	0.444165667215947	0.466171253587137	0.161195553165874	0.308147059891483	0.470336669110139	0.996744475829279	1	0.999999999987865	0.999999999999998	0.999999999999824	0.960884986764733	0.956448861854086	0.936723310113798	0.973243347931104	0.587549870888467
chr14	63859251	63859500	9	2	47	44	42	47	1	2	1	8	0	0	0	0.388169486831205	13.7835237475817	8.78801973210021	9.93941806363807	10.4801853699511	0.204019094555098	0.402102816785521	0.219265259656113	1.541715447507	0	0	0	0.0224359190122778	1.21659342861146	0.538978203091325	0.739364345981709	0.740172488581145	0.0119499221269878	0.0336097404413081	0.0152051019558801	0.0883690114633535	0	0	0	5.14503203119521e-06	0.999999999999999	0.999999996172916	0.999999999884465	0.999999999998577	6.95643416981362e-07	0.000538480947040454	8.42078459606377e-06	0.00975070125285904	1.09774502254911e-06
chr14	63859501	63859750	26	4	85	98	83	111	0	2	1	18	0	0	2	0.776338973662409	24.9276493307329	19.5733166760414	19.6421833162371	24.7510760864803	0	0.402102816785521	0.219265259656113	3.46885975689075	0	0	0.370832314123895	0.0155600505568716	0.736675399334709	0.421902018407411	0.516107062260832	0.615451396547897	0	0.0111406177840852	0.00511839272574868	0.0698403565973994	0	0	0.00747329519423973	1.11022302462516e-16	0.999999999999954	0.999999999986563	0.999999999908041	1	0	1.45439216225896e-13	0	2.1916016812451e-07	0
chr14	63859751	63860000	26	6	85	115	83	120	1	3	2	26	3	5	3	1.16450846049361	24.9276493307329	22.968687936171	19.6421833162371	26.7579200934922	0.204019094555098	0.603154225178281	0.438530519312226	5.01057520439774	0.683031221983269	0.789915371626745	0.556248471185843	0.0233400758353074	0.736675399334709	0.495089103233186	0.516107062260832	0.665352861132862	0.00393740617945225	0.0167109266761278	0.0102367854514974	0.100880515085133	0.0167818615015083	0.0137411318737772	0.0112099427913596	5.21804821573824e-15	0.999999999999954	1	0.999999999908041	1	0	1.80111481284939e-12	2.22044604925031e-16	0.00016848209682474	2.55351295663786e-14
chr14	63860001	63860250	8	10	71	108	77	89	2	3	4	26	7	8	7	1.94084743415602	20.8219188527299	21.5705938878823	18.2222664500031	19.8454574026734	0.408038189110195	0.603154225178281	0.877061038624453	5.01057520439774	1.59373951796096	1.26386459460279	1.29791309943363	0.121850792434009	2.00039046109018	1.4505510449228	1.47664243760853	1.53735436834496	0.0258401306831106	0.0516746189326301	0.0657755083628167	0.31495605618665	0.125820051036555	0.0704402666086166	0.0816990237460079	0.0798821055070869	1	1	1	1	1.9623014520187e-05	0.00294920285552269	0.00293806253503315	0.993042692561483	0.0641556471600457
chr14	63860251	63860500	14	9	51	93	61	65	1	2	3	22	4	7	6	1.74676269074042	14.9565895984398	18.5746780701209	14.4358214733791	14.4938733839749	0.204019094555098	0.402102816785521	0.657795778968339	4.23971748064424	0.910708295977692	1.10588152027744	1.11249694237169	0.0657768933598805	0.831176430200248	0.749820286334038	0.707661950176367	0.674234878406778	0.00744163294911423	0.020386730023598	0.0287563735448234	0.159971045443866	0.0419079987044934	0.0358811923989526	0.0420160947115579	7.82536417753832e-05	0.999999999947057	1	0.999999999999898	0.999999999999989	3.52359252886458e-11	5.84790061597396e-07	2.652275228332e-07	0.222115540866652	4.11038683267861e-06
chr14	84846751	84847000	21	27	20	29	25	27	11	6	8	19	7	7	12	5.24028807222126	5.8653292542901	5.79210391433878	5.91632027597504	6.02053202103574	2.24421004010607	1.20630845035656	1.75412207724891	3.66157418782912	1.59373951796096	1.10588152027744	2.22499388474337	0.13045522088098	0.215347685382055	0.154933942180383	0.19271137716419	0.185724880485532	0.0538838041768716	0.0412093110729686	0.0508140754763656	0.0915023627387508	0.0485946059851811	0.0238464378491841	0.0556554208315067	0.0181816514665663	0.0939560752592929	0.094943812602881	0.174639383042775	0.195821388688536	1.79913407505339e-08	2.10734939165569e-07	6.56243214214314e-08	0.000174757079294152	5.8221495291555e-08
chr14	119061751	119062000	9	32	20	31	15	24	56	46	48	50	47	72	53	6.21071178929927	5.8653292542901	6.19155935670697	3.54979216558503	5.35158401869843	11.4250692950855	9.24836478606698	10.5247324634934	9.63572154691874	10.7008224777379	11.3747813514251	9.82705632428322	0.358974704196444	0.517699331324025	0.37973464308707	0.264058694993467	0.37796041970101	0.669195639111317	0.773024030150086	0.729844893882243	0.552306321645959	0.779815304196359	0.598876242426087	0.565543092446817	0.999497138675119	0.993587142671516	0.999621251644391	0.723145087425889	0.994254617183913	0.999999999999977	0.999999999999985	0.999999999999224	0.999999999945683	0.999999999999516
chr15	30576751	30577000	27	19	20	20	22	23	10	3	3	12	4	1	11	3.68761012489644	5.8653292542901	3.99455442368192	5.20636184285804	5.12860135125267	2.04019094555098	0.603154225178281	0.657795778968339	2.3125731712605	0.910708295977692	0.157983074325349	2.03957772768142	0.0711373963647397	0.166826147280483	0.0828835535800646	0.131706811243125	0.122764060039057	0.0378873165488984	0.0161023441915807	0.0147811459422138	0.0448182972500686	0.0215392438120567	0.00264594871510423	0.0395653576478095	1.48460193916122e-07	0.00399473844504283	3.68344967582868e-06	0.00174682583594887	0.00112215236808866	2.83661982791727e-13	5.12923037376822e-13	7.7715611723761e-16	3.75046660394673e-11	6.36157793110215e-14
chr15	30577001	30577250	11	16	17	14	19	17	9	3	1	9	3	1	9	3.10535589464964	4.98552986614659	2.79618809657734	4.49640340974103	3.79070534657806	1.83617185099588	0.603154225178281	0.219265259656113	1.73442987844537	0.683031221983269	0.157983074325349	1.66874541355753	0.149861057732126	0.35525681937669	0.144379321240657	0.281296655471133	0.22541005174489	0.0861406334520716	0.0385862145738879	0.0122605491533184	0.0837416136679481	0.0402048532305495	0.0065405395474294	0.0806465097785982	0.177836680003351	0.824797361545198	0.131802364930084	0.813326175598913	0.581643795442677	0.0022859298972655	0.000126153008930707	3.23036826843648e-07	0.00328561567204111	4.10088572719847e-05
chr15	97731251	97731500	9	61	26	38	47	37	17	28	21	13	15	31	23	11.8391693483517	7.62492803057713	7.58965340499564	11.1226821188331	8.25035869549342	3.46832460743666	5.62943943499729	4.60457045277838	2.50528760219887	3.41515610991634	4.89747530408582	4.26457161242479	0.684295529874472	0.673009130721232	0.465481175397053	0.827383910979531	0.582688980372391	0.203148676158793	0.470536366178313	0.319307141073481	0.143599643627949	0.248877224743519	0.257849493266788	0.245424360873147	1	0.999946854602049	0.999998704234037	0.999999999999763	0.999999884060687	0.557010015629569	0.999978555137022	0.962263342864656	0.173013174109985	0.696537961740627
chr15	100516501	100516750	6	17	16	23	16	22	49	31	49	48	44	70	41	3.29944063806524	4.69226340343208	4.5937375872342	3.78644497662403	4.9056186838069	9.99693563319978	6.23259366017557	10.7439977231495	9.25029268504199	10.0177912557546	11.0588152027744	7.60206243953985	0.282527318760587	0.608802701891171	0.424155867654689	0.417814266771993	0.519400632120402	0.858643874230545	0.648119291490019	1.08138454662063	0.80168084116832	1.06233634656739	0.79682953403753	0.654949065216638	0.948548978587767	0.997423108501756	0.999625682223482	0.988194108951329	0.99986639862254	1	0.999999989826541	1	1	1
chr17	47003751	47004000	9	11	1	6	5	9	21	19	22	16	23	29	30	2.13493217757163	0.293266462714505	1.19836632710457	1.18326405519501	2.00684400701191	4.28440098565705	3.81997675946245	4.82383571243449	3.083430895014	5.23657270187173	4.58150915543512	5.56248471185843	0.123397554567528	0.0258849665662012	0.0734970276942716	0.0880195649978225	0.141735157387879	0.250948364666744	0.319292534192427	0.334512243029361	0.176738022926707	0.381611744606729	0.241214042088285	0.32011873157367	0.0745163880636823	0.000148103043012049	0.00327819336446	0.00802346891388617	0.10207775921594	0.857353448360923	0.979297014764173	0.977541048965161	0.425398596432476	0.992548061873438
chr17	83974001	83974250	6	26	18	26	18	26	41	46	54	47	40	64	53	5.04620332880566	5.27879632886109	5.19292075078649	4.25975059870203	5.79754935358997	8.364782876759	9.24836478606698	11.8403240214301	9.05757825410361	9.10708295977692	10.1109167568223	9.82705632428322	0.432100605163251	0.684903039627568	0.479480546044431	0.470041050118492	0.613837110687747	0.71845711925413	0.961725400275512	1.19172990852069	0.784979156977314	0.96576031506126	0.728529859691456	0.846641474548337	0.999913295464963	0.999580108325463	0.999974776894806	0.997387008298651	0.999997674660195	0.999999999994918	1	1	0.999999999999999	0.999999999999972
chr18	69555751	69556000	5	13	3	16	6	6	22	27	34	21	25	41	28	2.52310166440283	0.879799388143516	3.19564353894553	1.41991686623401	1.33789600467461	4.48842008021215	5.42838802660453	7.45501882830785	4.04700304970587	5.69192684986057	6.47730604733931	5.19165239773453	0.287970717920671	0.150257794116935	0.390225159973243	0.20602615015688	0.18689705096767	0.515795889209329	0.698777432026501	0.983194346695176	0.465842169213192	0.792399122054604	0.601982140040993	0.591124395009679	0.937524671060519	0.164593997409416	0.995343288814017	0.465935506798398	0.426376337926171	0.999959264022792	0.999999983969061	0.999999999999613	0.999892337143109	0.999999953077718
chr18	75050251	75050500	5	5	3	4	4	3	18	17	11	23	12	17	15	0.970423717078011	0.879799388143516	0.798910884736383	0.946611244156007	0.668948002337304	3.67234370199176	3.41787394267693	2.41191785621724	4.43243191158262	2.73212488793308	2.68571226353093	2.78124235592921	0.110757968431027	0.150257794116935	0.0975562899933108	0.137350766771253	0.0934485254838352	0.422014818443996	0.439970975720389	0.318092288636675	0.510208090090639	0.38035157858621	0.249602350748704	0.316673783040899	0.130949241342941	0.164593997409416	0.089299009742687	0.183081098153713	0.0738696775384491	0.998317008366671	0.998837758240554	0.915840919170374	0.999985908960421	0.967851348615369
chr18	76272751	76273000	9	21	20	27	13	13	49	40	46	50	33	71	45	4.07577961172765	5.8653292542901	5.39264847197059	3.07648654350702	2.89877467679499	9.99693563319978	8.04205633571041	10.0862019441812	9.63572154691874	7.51334344181596	11.2167982770998	8.34372706778764	0.235577149628917	0.517699331324025	0.330736624624222	0.228850868994338	0.204728560671381	0.585546184222402	0.672194808826162	0.699434689970483	0.552306321645959	0.547529894435741	0.590558516836836	0.480178097360505	0.844007693520849	0.993587142671516	0.994758946044955	0.524440318247432	0.447683512315981	0.999999999921913	0.999999999958643	0.999999999991082	0.999999999945683	0.999997153254728
chr18	76273001	76273250	4	17	8	15	8	11	29	34	26	33	25	46	25	3.29944063806524	2.34613170171604	2.99591581776144	1.89322248831201	2.45280934190345	5.91655374209783	6.83574788535385	5.70089675105894	6.35957622096637	5.69192684986057	7.26722141896606	4.63540392654869	0.545618142426659	0.571739553259027	0.521929248480294	0.388267215919183	0.486768100152676	0.993645574905674	1.17493350902086	1.06131938189024	1.04986949848051	1.11945751421857	0.944881671370369	0.754183361449179	0.999937273213063	0.9753932748008	0.999681908598719	0.939695795214528	0.994218127745904	0.999999999997875	1	0.999999999972804	0.999999999999996	0.999999999956494
chr19	16204751	16205000	5	6	0	9	4	5	19	18	22	21	17	25	15	1.16450846049361	0	1.79754949065686	0.946611244156007	1.11491333722884	3.87636279654685	3.61892535106969	4.82383571243449	4.04700304970587	3.87051025790519	3.94957685813373	2.78124235592921	0.132909562117233	0	0.219501652484949	0.137350766771253	0.155747542473059	0.445460086135329	0.465851621351	0.636184577273349	0.465842169213192	0.538831402997131	0.3670622805128	0.316673783040899	0.229360598691331	0.00286477280241426	0.692885121443717	0.183081098153713	0.280929230709442	0.999290655697593	0.999538985190292	0.999995084144223	0.999892337143109	0.999513612667445
chr19	57167001	57167250	9	27	18	28	14	20	58	43	44	59	44	62	42	5.24028807222126	5.27879632886109	5.59237619315468	3.31313935454602	4.45965334891536	11.8331074841957	8.6452105608887	9.64767142486898	11.3701514253641	10.0177912557546	9.79495060817164	7.78747859660179	0.30288490666575	0.465929398191622	0.342986129239934	0.246454781993903	0.314967016417509	0.693095483365293	0.722609419488124	0.669024486058723	0.651721459542232	0.730039859247655	0.515698986533575	0.448166224203138	0.989079715797335	0.977009370548483	0.997155894278084	0.629230644425475	0.947384857285853	0.999999999999998	0.999999999999131	0.999999999905577	0.999999999999999	0.999999999980089
chrX	102961001	102961250	8	10	9	26	14	16	3	1	5	5	5	7	4	1.94084743415602	2.63939816443055	5.19292075078649	3.31313935454602	3.56772267913229	0.612057283665293	0.20105140839276	1.09632629828057	0.963572154691874	1.13838536997211	1.10588152027744	0.74166462824779	0.121850792434009	0.253570621828332	0.349206733036971	0.268480443201552	0.27637831341033	0.0387601960246658	0.0172248729775434	0.0822193854535209	0.0605684723435865	0.0898714650261104	0.0616352332825395	0.0466851564262902	0.0798821055070869	0.407922457394013	0.997042609380019	0.74039692213715	0.841977190983619	0.000110651771005887	0.000108068090279745	0.00862260382844959	0.00147632731554315	0.0133186531630095
[truncated: 14 more columns]
